# Supplementary material for: β-Galactosidase-Catalyzed Transglycosylation of Tyrosol: Substrates and Deep Eutectic Solvents Affecting Activity and Stability
Source: Biomolecules. 2025 May 31;15(6):801. doi: 10.3390/biom15060801 (PMC12191228; doi:10.3390/biom15060801)
Supplement: Supplementary file 1 [file biomolecules-15-00801-s001.zip]

Archive with 1 entries (1 files):
- biomolecules-3624824-supplementary.pdf
